# Supplementary material for: Appropriate Implantable Cardioverter-Defibrillator Therapy in Patients with Ventricular Arrhythmia of Unclear Cause in Secondary Prevention of Sudden Cardiac Death
Source: J Clin Med. 2023 Jul 4;12(13):4479. doi: 10.3390/jcm12134479 (PMC10342351; doi:10.3390/jcm12134479)
Supplement: Supplementary file 1 [file jcm-12-04479-s001.zip]

Archive with 1 entries (1 files):
- jcm-2472850-supplementary.pdf
